# Supplementary material for: Individualized Remotely Supervised Motor Activity Programs Promote Rehabilitation Goal Achievement, Motor Functioning, and Physical Activity of People with Rett Syndrome—A Single-Cohort Study
Source: Int J Environ Res Public Health. 2022 Dec 30;20(1):659. doi: 10.3390/ijerph20010659 (PMC9819180; doi:10.3390/ijerph20010659)
Supplement: Supplementary file 1 [file ijerph-20-00659-s001.zip]

Archive with 3 entries (2 files):
- ijerph-2057606-supplementary/
- ijerph-2057606-supplementary/Table S1.pdf
- ijerph-2057606-supplementary/Table S2.pdf
